# Supplementary material for: Orienteering combines vigorous-intensity exercise with navigation to improve human cognition and increase brain-derived neurotrophic factor
Source: PLoS One. 2024 May 22;19(5):e0303785. doi: 10.1371/journal.pone.0303785 (PMC11111042; doi:10.1371/journal.pone.0303785)
Supplement: S1 Data — (XLSX) [file pone.0303785.s002.xlsx]

## Sheet: orienteering_all-data
ParticipantID	Group	Age	Sex	WC_cm	weight_kg	height_cm	Degree	Mac_student	Campus_familiarity	Orienteering_experience	video_games_hours_range	AerobicPA_total	actual_predicted_VO2	NSQ_Egocentric	NSQ_Allocentric	NSQ_Procedural	SAM_Episodic	SAM_Spatial	PRE_GMLT_learn_MEI	POST_GMLT_learn_MEI	change_GMLT_learn	PRE_GMLT_test_MEI	POST_GMLT_ test_MEI	change_GMLT_Test	PRE_LDI	POST_LDI	change_LDI	PRE_REC	POST_REC	change_REC	PRE_BDNFserum_ngmL	POST_BDNFserum_ngmL	change_BDNF	Percent_Change_BDNF	RANKED_CASES_per_change_BDNF	above_lac_thresh	peak_lactate	RANKED_CASES_peak_lac	peak_RPE	Peak_HR	Start_Mid_distance_m	Mid_Finish_distance_m	total distance_m	composite_cognitive	z_Change_LDI	z_Change_REC	z_Change_GMLT_Learn	z_Change_GMLT_Test	Z_Composite_cognitive
1	1	18	0	78.74	59.32	171	2	1	3	0	4	180	61	2.94	2.92	3.8	100.76	98.19	22.63	27.03	4.4	33.2153	46.724	13.5087	40	0	-40	70	60	-10	30.16	32.39	2.23	7.3939	26	1	5.6	43	12	120	1000	730	1730	-8.02	-2.14889	-0.68761	-0.07278	0.84078	-0.52
7	1	20	0	87.63	81.72	175.5	2	1	3	0	3	75	53	3.29	3	4.13	86.67	93.97	23.22	31.16	7.95	40.7787	47.8075	7.02885	49	14	-35	80	79	-1	38.92	42.33	3.41	8.76156	29	0	3	26.5	12	119	620	680	1300	-5.26	-1.88505	0.09609	0.44125	0.26208	-0.27
14	1	28	0	87.63	68.75	165.5	3	1	3	0	2	105	51	2.06	2.42	3.07	108.48	85.03	18.25	20.21	1.96	20.764	19.6021	-1.16181	57	22	-35	85	90	5	54.13	52.96	-1.17	-2.16146	14	0	2.6	22.5	11	133	1100	660	1760	-7.3	-1.88505	0.61855	-0.42608	-0.46934	-0.54
16	2	23	0	86.36	73.2	171	2	1	4	0	2	135	57	3.59	3.92	3.2	84.95	114.91	27.64	38.88	11.24	36.5157	42.4745	5.95876	60	59	-1	85	85	0						1	8.4	57	12	165				4.05	-0.09098	0.18316	0.91763	0.16652	0.29
56	3	20	0	81.28	64.4	177.5	2	1	2	0	2	180	57	3.12	2.5	3.47	108.71	96.03	19.36	34.6	15.24	32.5306	46.1962	13.6656	32	45	13	62	74	12	25.99	29.96	3.97	15.2751	41.5	1	6.1	46.5	12	179	610	640	1250	13.48	0.64776	1.22809	1.49681	0.85507	1.06
59	3	20	0	85.09	67.12	177.5	2	1	5	0	0	45	61	4	4.08	2.53	111.73	116.03	23.01	26.45	3.43	34.1783	35.4224	1.24408	44	79	35	100	85	-15	29.19	31.35	2.16	7.39979	27	1	10.6	63	15	156	590	650	1240	6.17	1.80863	-1.12299	-0.21323	-0.25501	0.05
62	1	21	1	87.88	75.92	170	2	1	4	2	0	180	43	3.47	3.08	3.73	87.19	111.44	41.1	38.45	-2.65	68.7266	46.5776	-22.149							42.07	46.53	4.46	10.6014	34	0	0.9	2.5	11	116	620	670	1290				-1.09359	-2.34387
69	1	20	1	71.63	54.15	160	2	1	4	0	5	175	46	3.06	2.42	4.53	86.72	92.38	21.6	28.12	6.53	29.0721	45.5805	16.5083	48	45	-3	90	90	0	41.73	42.28	0.55	1.318	19	0	2.1	19	6	135	630	670	1300	5.01	-0.19651	0.18316	0.23564	1.1087	0.33
72	1	20	1	85.09	68.21	173.5	2	1	3	1	1	90	45	4.12	3.67	4	101.88	89.66	22.3	28.49	6.19	26.9408	30.0984	3.15759	84	70	-14	100	85	-15	62.55	60.71	-1.84	-2.94165	11	0	1.1	5	12	137	900	710	1610	-4.91	-0.77695	-1.12299	0.18641	-0.08354	-0.45
80	2	20	0	68.58	55.78	159.5	2	1	5	0	1	135	56	3.18	2.58	3.73	85.17	88.11	24.39	31.42	7.03	25.747	34.3404	8.59338	21	42	21	95	95	0	33.68	31.14	-2.54	-7.54157	8	1	7.1	52.5	14	187	960	660	1620	9.16	1.06989	0.18316	0.30804	0.40139	0.49
112	3	21	1	67.31	49.25	163	2	1	5	0	0	150	48	3.65	2.92	2.8	87.3	113.62	16.85	26.4	9.56	20.4943	27.708	7.21376	55	60	5	95	95	0	25.93	29.52	3.59	13.845	37	0	2.7	24.5	13	173	620	630	1250	5.44	0.22562	0.18316	0.67437	0.27815	0.34
118	3	21	1	73.66	48.53	165.5	2	1	5	0	0	180	52	1.65	1.58	4.47	110.69	81.89	17.93	32.18	14.25	26.3799	49.5982	23.2183	12	60	48	78	100	22	28.89	36.27	7.38	25.5452	53	1	4.9	38.5	14	169	610	640	1250	26.87	2.4946	2.09886	1.35346	1.70794	1.91
121	3	20	1	78.74	63.67	178	2	1	5	0	0	180	48	3.41	3.25	3.07	127.73	100.59	28.99	20.42	-8.56	23.4203	21.0911	-2.3292	45	34	-11	95	80	-15	27.6	27.68	0.08	0.289855	16	1	4	33	15	172	580	660	1240	-9.22	-0.61865	-1.12299	-1.94934	-0.57383	-1.07
122	3	25	0	93.22	70.11	168.5	2	1	5	3	4	360	53	3.12	3.92	2.67	96.04	105.64	28.22	29.61	1.39	36.922	36.7449	-0.177127	50	33	-17	74	90	16	26.9	29.87	2.97	11.0409	35	1	10	62	15	162	620	640	1260	0.05	-0.93525	1.5764	-0.50861	-0.38182	-0.06
123	3	26	1	78.74	53.06	157.5	4	1	1	0	2	270	47	1.59	2.08	4.47	83.74	94.62	24.5	37.28	12.78	29.8627	30.6811	0.818429	75	45	-30	90	95	5	23.49	28.2	4.71	20.0511	49	1	4.1	34.5	16	167	610	650	1260	-2.85	-1.62122	0.61855	1.14061	-0.29251	-0.04
124	3	21	1	85.34	80.27	173	2	0	2	0	0	200	45	2.29	2.58	4.67	89.63	81.25	17.66	29.83	12.17	31.8725	37.1008	5.22829	73	79	6	95	95	0	25.36	30.41	5.05	19.9132	48	1	7.2	54	16	181	620	660	1280	5.85	0.27839	0.18316	1.05229	0.10133	0.4
125	3	26	1	73.41	54.42	168	4	1	3	0	0	270	48	4.41	3.17	3.2	133.77	116.5	28.68	30.68	2	50.6258	49.506	-1.1198	60	90	30	100	95	-5	28.53	32.89	4.36	15.2822	41.5	1	6.2	48	16	177	580	640	1220	6.47	1.5448	-0.25222	-0.42029	-0.46577	0.1
129	3	18	1	76.2	48.89	156	2	1	2	0	0	180	45	2.82	1.67	4.07	120.05	103.11	19.11	27.2	8.09	27.3956	37.9166	10.5209	45	35	-10	90	90	0	31.57	37.33	5.76	18.2452	45	1	9	60.5	15	190	620	640	1260	2.15	-0.56588	0.18316	0.46152	0.57375	0.16
133	3	20	1	91.44	73.92	175.5	2	1	4	1	1	450	43	3.59	3.83	2.8	89.34	95.64	31.16	27.85	-3.31	43.1223	39.6452	-3.47708	37	30	-7	85	95	10	27.25	25.49	-1.76	-6.45872	9	0	3	26.5	15	179	600	640	1240	-0.95	-0.40758	1.05393	-1.18916	-0.67653	-0.3
134	3	22	0	91.44	76.46	171	2	1	3	0	4	270	56	4.29	2.17	3.07	99.7	115.75	26.39	27.19	0.81	46.9905	33.5103	-13.4802	-14	9	23	95	73	-22	24.65	29.47	4.82	19.5538	47	1	5.8	44.5	15	165	610	650	1260	-2.92	1.17543	-1.73253	-0.5926	-1.56959	-0.68
135	3	19	1	67.31	41.18	150	2	1	4	0	2	75	45	2.88	1.5	3.13	78.71	80.2	33.47	37.89	4.42	41.5742	51.3796	9.80536	55	50	-5	90	65	-25						1	6.4	49	9	184	600	640	1240	-3.94	-0.30205	-1.99377	-0.06988	0.51035	-0.46
137	3	24	1	97.79	79.37	171	4	1	3	2	0	270	42	1.47	3.58	3.67	102.35	94.91	36.13	32.13	-4	47.143	37.2626	-9.88037	68	75	7	72	89	17	22.62	24.66	2.04	9.01857	30	1	5.8	44.5	12	172	620	620	1240	2.53	0.33116	1.66347	-1.28907	-1.24809	-0.14
138	3	18	1	66.04	43.08	165	2	1	5	0	0	135	50	2.12	2.5	3.07	96.66	74.62	23.28	31.81	8.53	15.113	51.9482	36.8352	50	50	0	55	65	10	21.27	23.45	2.18	10.2492	32	1	4.1	34.5	14	77	590	620	1210	13.84	-0.03821	1.05393	0.52523	2.92429	1.12
143	1	21	1	77.47	61.95	167.5	2	1	5	0	0	160	46	3.71	3	2.53	136.88	102.9	22.65	25.17	2.52	36.5112	24.2145	-12.2968	60	70	10	85	85	0	37.17	45.8	8.63	23.2176	51	0	1.3	9	10	132	630	710	1340	0.05	0.48946	0.18316	-0.34499	-1.46421	-0.28
144	1	21	1	72.9	60.68	169	2	1	5	0	0	50	46	2.24	3.42	4.6	95.08	103.02	46.59	31.69	-14.9	57.3385	37.6708	-19.6676	27	45	18	95	100	5	34.79	37.54	2.75	7.90457	28	0	3.7	32	12	124	620	680	1300	-2.89	0.91159	0.61855	-2.86734	-2.12239	-0.86
145	1	20	1	81.28	79	181	2	1	3	0	0	150	44	2.29	1.83	3.27	83.28	81.09	22.82	22.38	-0.44	27.6529	21.9354	-5.71749	37	42	5	95	85	-10	29.63	31.15	1.52	5.12994	23	0	1.2	7	13	124	720	750	1470	-2.79	0.22562	-0.68761	-0.77359	-0.87657	-0.53
146	1	18	1	88.9	73.65	167.5	2	1	3	1	0	225	44	3.12	3.83	3.6	84.05	106.83	17.29	28.07	10.78	24.594	34.3245	9.73047	50	60	10	95	80	-15	40.66	45.58	4.92	12.1003	36	0	1.1	5	13	114	630	710	1340	3.88	0.48946	-1.12299	0.85102	0.5032	0.18
148	1	19	1	82.04	60.68	176	2	1	4	0	1	165	46	1.82	2.58	4.4	93.35	74.62	22.55	32.33	9.77	28.5434	47.584	19.0407	75	55	-20	95	75	-20	44.67	43.62	-1.05	-2.35057	13	0	0.8	1	14	126	620	680	1300	-2.8	-1.09355	-1.55838	0.70478	1.33464	-0.15
151	1	22	1	80.52	59.32	163	3	1	4	0	0	225	46	4.41	4	3.6	114.18	110.62	41.63	36.07	-5.56	44.0117	53.4446	9.43292	55	40	-15	80	80	0	56.31	50.27	-6.04	-10.7263	5	0	1.1	5	12	132	610	620	1230	-2.78	-0.82971	0.18316	-1.51495	0.47641	-0.42
154	1	19	1	67.31	55.33	164	2	1	3	0	0	175	49	2.76	2.83	3.47	124.62	90.23	18.98	21.29	2.31	36.72	28.1624	-8.55762							28.92	37.54	8.62	29.8064	54	0	1.7	12.5	12	121	650	700	1350				-0.3754	-1.1302
155	1	20	0	86.36	75.19	167.8	2	1	4	3	0	60	62	3.35	2.75	3.6	99.79	99.97	15.08	31.83	16.75	23.6833	34.0528	10.3695	4	8	4	89	94	5	37.72	38.27	0.55	1.45811	20	0	2	17.5	9	118	620	680	1300	9.03	0.17286	0.61855	1.71545	0.56036	0.77
156	1	20	0	77.47	64.49	171	2	1	5	0	0	125	61	4.65	4.42	3.13	73	121	13.37	12.22	-1.15	13.7912	21.8491	8.05789							36.26	37.57	1.31	3.6128	21	1	4.9	38.5	8	95	630	650	1280				-0.8764	0.35406
158	1	19	0	99.06	91.61	179	2	1	3	1	4	440	51	3.59	3.75	3.8	98.71	94.55	39.8	46.59	6.79	54.4057	57.3385	2.93274	65	70	5	94	100	6	51.81	57.23	5.42	10.4613	33	0	1.8	14.5	11	146	620	680	1300	5.18	0.22562	0.70563	0.27328	-0.10408	0.28
160	1	18	0	81.28	63.76	176	2	1	3	0	2	315	54	3.47	3.5	3.73	94.86	118.51	23.14	28.91	5.76	35.1007	42.1252	7.02452	80	80	0	90	85	-5	54.28	52.9	-1.38	-2.54237	12	0	1.9	16	10	136	620	670	1290	1.94	-0.03821	-0.25222	0.12414	0.26118	0.02
161	2	18	0	83.82	75.65	178	2	0	1	0	0	375	58	3.59	2.42	3.53	124.62	105.64	22.9	29.96	7.06	29.0002	28.4102	-0.589947	68	50	-18	80	63	-17	41.78	38.25	-3.53	-8.44902	6	1	5.2	41	17	178	1120	810	1930	-7.13	-0.98801	-1.29715	0.31238	-0.41843	-0.6
163	2	21	1	86.36	66.39	164	2	1	4	0	0	175	43	3.41	3.25	3.87	101.8	86.5	18.3	38.23	19.93	21.015	38.3829	17.3679	46	47	1	94	84	-10	31.11	46.97	15.86	50.9804	55	1	8.8	59	16	184	660	680	1340	7.08	0.01456	-0.68761	2.17591	1.1855	0.67
164	2	21	1	93.98	70.66	169	2	1	2	0	0	210	41	4.06	2.75	3.07	95.79	96.03	16.19	29.69	13.5	25.5834	34.2493	8.66587	65	90	25	85	100	15	41.6	45.38	3.78	9.08654	31	1	7.1	52.5	16	133	620	630	1250	15.54	1.28096	1.48932	1.24487	0.40854	1.11
175	2	18	1	84.33	68.12	160	2	1	4	0	0	120	48	2.53	2.83	3.53	102.9	96.39							56	48	-8	89	71	-18	31.53	33.23	1.7	5.39169	24	0	1.3	9	15	176	630	800	1430		-0.46035	-1.38423
177	2	25	0	90.17	85.17	176.5	3	1	5	4	4	105	53	3.47	3	3.8	87.55	111.73	37.46	41.46	4	54.1956	53.4446	-0.751001							25.74	26.71	0.97	3.76845	22	1	6.1	46.5	13	182	630	660	1290				-0.1307	-0.43272
181	2	20	1	80.01	67.3	166	2	1	3	0	0	30	51	2	1.92	4.07	124.01	80.49	33.33	22.36	-10.96	46.4605	33.5254	-12.935	33	45	12	85	95	10	22.51	27.61	5.1	22.6566	50	0	3.4	31	12	175	640	690	1330	-0.48	0.59499	1.05393	-2.29685	-1.52136	-0.54
183	2	19	1	73.66	57.87	163	2	1	3	0	0	90	47	2.88	2.67	3.67	89.91	68.61	22.53	31.83	9.3	30.787	49.486	18.699	54	90	36	85	80	-5	25.07	28.77	3.7	14.7587	39	1	8.1	56	13	189	790	710	1500	14.75	1.8614	-0.25222	0.63672	1.30428	0.89
200	1	21	1	83.82	60.5	165.5	2	1	5	0	0	157.5	43	4.12	3.58	4.07	120.08	114.83	21.02	30.54	9.52	20.5223	39.9719	19.4496	55	35	-20	84	95	11	35.16	41.48	6.32	17.975	44	0	1.3	9	13	125	620	650	1270	4.99	-1.09355	1.14101	0.66858	1.37126	0.52
201	1	22	1	81.28	53.61	150	2	1	5	0	0	70	43	3.29	2.5	4.07	107.99	86.2	33.81	41.84	8.04	48.3867	39.8924	-8.49425	60	40	-20	95	80	-15	35.39	26.39	-9	-25.4309	1	0	1.8	14.5	7	137	630	640	1270	-8.86	-1.09355	-1.12299	0.45428	-1.12395	-0.72
202	1	22	1	78.74	58.05	172.5	3	1	4	0	2	150	48	3.82	3.67	3.2	115.64	93.88							80	75	-5	100	89	-11	44.72	45.02	0.3	0.670841	17	0	0.9	2.5	7	130	610	640	1250		-0.30205	-0.77469
203	2	18	1	71.12	44.09	152.5	2	1	4	0	1	360	48	3.41	3.92	3.87	94.42	99.97	16.05	24.42	8.37	26.4459	32.9052	6.45927	10	33	23	85	89	4	47.21	36.9	-10.31	-21.8386	3	1	6.6	50	15	196	760	840	1600	10.46	1.17543	0.53147	0.50206	0.21117	0.61
205	2	22	1	86.36	76.28	163	3	1	5	0	0	150	47	2.47	2.25	3.13	104.27	92.98	20.33	21.99	1.66	17.9375	23.1284	5.19085	40	30	-10	70	74	4	36.21	45.35	9.14	25.2416	52	1	9	60.5	19	183	700	660	1360	0.21	-0.56588	0.53147	-0.46952	0.09775	-0.1
206	2	20	1	81.28	62.49	161.5	2	1	3	0	0	175	46	1.82	2.67	4.4	106.53	68.61	15.81	22.76	6.95	18.3051	25.5574	7.25239	32	45	13	84	95	11	54.39	53.64	-0.75	-1.37893	15	0	2.4	20	13	167	770	680	1450	9.55	0.64776	1.14101	0.29645	0.28172	0.59
207	2	20	1	78.74	64.94	176.5	3	1	4	0	0	125	52	3.76	2.92	3.53	113.26	118.51	27.99	27.87	-0.12	36.6772	35.5153	-1.1619	27	25	-2	100	95	-5	37.96	45.21	7.25	19.0991	46	0	1.4	11	11	168	630	680	1310	-2.07	-0.14374	-0.25222	-0.72726	-0.46934	-0.4
208	2	27	1	83.82	62.77	160.5	4	1	5	0	0	300	42	3.12	4.08	2.8	119.4	95.28	15.32	25.08	9.76	23.542	29.644	6.10202	50	21	-29	95	95	0						0	2	17.5	12	167	710	660	1370	-3.29	-1.56845	0.18316	0.70333	0.17902	-0.13
209	2	24	1	93.22	82.81	166	4	0	5	2	1	180	40	3.59	2.92	3.2	100.74	111.89	14.97	16.76	1.79	17.6823	21.1953	3.51297	40	50	10	95	90	-5						0	3.1	28.5	13	168	620	690	1310	2.58	0.48946	-0.25222	-0.4507	-0.05228	-0.07
210	2	20	0	83.82	69.66	171	2	1	3	0	0	150	59	3.53	2.75	2.33	94.18	111.89	27.17	34.98	7.81	42.7235	41.0592	-1.66426	59	36	-23	70	80	10	44.74	51.45	6.71	14.9978	40	1	8.5	58	15	170	660	660	1320	-1.71	-1.25185	1.05393	0.42098	-0.51399	-0.07
211	2	20	0	85.6	68.48	177.5	3	1	5	0	2	375	58	2.41	1.92	3.93	96.9	80.19	22.02	25.58	3.56	29.9617	31.8004	1.83864	50	65	15	95	89	-6	34.52	39.33	4.81	13.934	38	0	3.3	30	16	175	760	680	1440	3.6	0.75329	-0.3393	-0.19441	-0.20142	0
212	3	20	1	86.36	72.02	170	2	1	3	1	0	60	40	3	2.75	4.07	101.96	86.2	14.62	29.79	15.17	22.3295	29.5961	7.26659	61	60	-1	94	84	-10	35.92	30.62	-5.3	-14.755	4	1	5	40	13	179	610	640	1250	2.86	-0.09098	-0.68761	1.48668	0.28351	0.25
213	3	18	0	89.54	80	184	1	0	4	0	2	60	56	3.59	3.58	3.87	97.07	97.62	27.94	24.38	-3.56	36.2342	23.2143	-13.0199	7	35	28	90	74	-16	39.39	41.71	2.32	5.88982	25	0	2.7	24.5	15	180	610	660	1270	-1.15	1.43926	-1.21007	-1.22536	-1.52851	-0.63
214	3	20	1	76.2	61.13	174	2	1	4	0	2	270	47	3.29	2.67	4.13	101.96	106.4	29.07	37.32	8.25	52.5335	48.3369	-4.19652	45	60	15	90	85	-5	31.41	31.69	0.28	0.891436	18	0	2.6	22.5	13	175	600	640	1240	3.51	0.75329	-0.25222	0.48469	-0.74083	0.06
215	3	20	1	78.74	53.88	158	2	1	4	0	0	135	45	3.06	3	4.33	104.08	87.25	23.28	26.1	2.83	24.2878	44.3204	20.0325	42	55	13	84	94	10						1	4.3	36.5	13	174	610	610	1220	11.47	0.64776	1.05393	-0.30011	1.42305	0.71
216	3	22	0	101.6	97.51	185	3	1	5	0	3	225	51	3.06	3.67	4.13	109.3	94.2	22.37	29.2	6.83	40.8174	37.1515	-3.66586	60	60	0	70	60	-10	46.11	43.45	-2.66	-5.76881	10	0	2.5	21	13	161	620	650	1270	-1.71	-0.03821	-0.68761	0.27908	-0.6935	-0.29
217	2	20	0	81.92	77.37	178	2	1	3	0	5	90	61	3.24	3.5	4.13	93.97	98.44	37.14	34.65	-2.49	35.3341	44.4177	9.0836	65	60	-5	90	85	-5	41.07	31.85	-9.22	-22.4495	2	1	7	51	13	187	610	700	1310	-0.85	-0.30205	-0.25222	-1.07042	0.44515	-0.29
218	1	24	0	85.09	72.29	181.5	3	0	1	0	1	300	60	3.24	2.5	3.6	99.62	110.62	43.84	35.65	-8.19	53.8129	50.63	-3.18297	45	69	24	90	90	0	23.2	21.33	-1.87	-8.06034	7	0	1.7	12.5	9	102	600	640	1240	3.16	1.2282	0.18316	-1.89576	-0.64974	-0.28
219	2	30	1	78.74	51.61	155.5	5	1	5	0	0	90	49	2.47	3.17	4.4	112.18	92.92	19.66	34.58	14.92	26.5765	57.3279	30.7514	72	60	-12	90	95	5	40.89	47.62	6.73	16.4588	43	1	5.3	42	13	176				9.67	-0.67141	0.61855	1.45048	2.38041	0.94
220	2	28	0	102.87	103.49	179.5	4	1	4	0	3	180	51	2.82	3.5	3.67	85.7	97.77	23.67	30.17	6.5	32.725	37.8998	5.17473	58	53	-5	90	59	-31						1	4.3	36.5	14	168	750	710	1460	-6.08	-0.30205	-2.51623	0.23129	0.09597	-0.62
223	2	23	1	85.09	62.95	154	3	1	5	0	0	75	47	3.53	3.5	4.6	93.01	101.34	22.78	25.77	2.99	35.454	30.023	-5.43099							19.68	46.87	27.19	138.161	56	1	7.7	55	14	169	630	650	1280				-0.27694	-0.85068
224	1	18	1	93.35	84.26	175.5	2	1	4	0	0	105	41	3.65	3.33	3.27	96.52	81	16.93	20.48	3.56	24.9992	33.2023	8.20315	-23	-35	-12	58	70	12						0	3.1	28.5	6	130	620	780	1400	2.94	-0.67141	1.22809	-0.19441	0.36656	0.18

## Sheet: codes
	Variable	Code	Description
	Group	1	Moderate Exercise + Orienteering
		2	Vigorous Exercise + Orienteering
		3	Vigorous Exercise
	Sex	0	male
		1	female
	Age		Age in years
	WC_cm		Waist circumference in centimeters
	weight_kg		Weight in kilograms
	height_cm		Height in centimeters
	Degree	0	Prefer not to answer
		1	Less than high school diploma
		2	highschool degree or equivalent
		3	Bachelor's degree
		4	masters
		5	doctorate
	Mac_student	0	No
		1	Yes
		2	Prefer not to answer
	Campus_familiarity	1	Not familiar
		2
		3	Neutral
		4
		5	Very familiar
	Orienteering_experience	1	1 time
		2	2 times
		3	3 times
		4	4 times
		5	5 times
	video_games_hours_range	0	None
		1	<1 hour
		2	1 hour to <3 hours
		3	3 hours to < 5 hours
		4	5 hours to <7 hours
		5	7 hours to <9 hours
	AerobicPA_total		Numbers of minutes of moderate to vigorous physical activity per week.
	actual_predicted_VO2		Predicted VO2 Max level using www.worldfitnesslevel.org
	NSQ_Egocentric		Total score on egocentric strategy of NSQ
	NSQ_Allocentric		Total score on allocentric strategy of NSQ
	NSQ_Procedural		Total score on procedural strategy of NSQ
	SAM_Episodic		Total score on episodic memory section of SAM
	SAM_Episodic		Total score on spatial memory section of SAM
	PRE_GMLT_learn_MEI		MEI for pre intervention GMLT learn phase (MEI =
	POST_GMLT_learn_MEI		MEI for post intervention GMLT learn phase
	change_GMLT_learn		(POST_GMLT_learn_MEI) - (PRE_GMLT_learn_MEI)
	PRE_GMLT_test_MEI		MEI for pre intervention GMLT delayed test phase
	POST_GMLT_ test_MEI		MEI for post intervention GMLT delayed test phase
	change_GMLT_Test		(POST_GMLT_test_MEI) - (PRE_GMLT_test_MEI)
	PRE_LDI		Pre intervention LDI score
	POST_LDI		Post intervention LDI score
	change_LDI		(POST_LDI) - (PRE_LDI)
	PRE_REC		Pre intervention REC score
	POST_REC		Post intervention REC score
	change_REC		(POST_REC) - (PRE_REC)
	PRE_BDNFserum_ngmL		Pre intervention BDNF level in ng/mL
	POST_BDNFserum_ngmL		Post intervention BDNF level in ng/mL
	change_BDNF		(POST_BDNF) - (PRE_BDNF)
	Percent_Change_BDNF		((POST_BDNF) - (PRE_BDNF)/(PRE_BDNF))*100
	RANKED_CASES_per_change_BDNF		Ranked cases of Percent_Change_BDNF
	above_lac_thresh	0	below Lactate threshold
		1	above Lactate threshold
	peak_lactate		peak measured level of lactate obtained during the intervention
	RANKED_CASES_peak_lac		Ranked cases of peak_lactate
	peak_RPE		peak measured RPE level obtained during the intervention
	Peak_HR		peak measured HR level obtained during the intervention
	Start_Mid_distance_m		distance travelled from the start checkpoint to the midpoint checkpoint, in meters
	Mid_Finish_distance_m		distance travelled from the midpoint checkpoint to the finish checkpoint, in meters
	total distance_m		total distance travelled, in meters
	composite_cognitive		sum of all change scores (LDI, REC, GMLT Learn, GMLT test) divided by the number of change scores
	z_Change_LDI		z score for the change in LDI
	z_Change_REC		z score for the change in REC
	z_Change_GMLT_Learn		z score for the change in GMLT Learn
	z_Change_GMLT_Test		z score for the change in GMLT Test
	Z_Composite_cognitive		sum of all z-score change scores (LDI, REC, GMLT Learn, GMLT test) divided by the number of z-score change scores
